# Supplementary material for: Diagnostic Twins: Exploring the Radiohybrid Concept with Iodine-123 and Lanthanum-133 for PSMA-Targeted SPECT and PET Imaging
Source: J Med Chem. 2026 Apr 16;69(9):11072–87. doi: 10.1021/acs.jmedchem.6c00161 (PMC13181793; doi:10.1021/acs.jmedchem.6c00161)
Supplement: Supplementary file 2 [file jm6c00161_si_002.csv]

Name	SMILE
1	OC(C1=NC(CN2CCOCCOCCN(CC3=CC=CC(C(O)=O)=N3)CCOCCOCC2)=CC(OCC#C)=C1)=O
2	OC(C1=NC(CN2CCOCCOCCN(CC3=CC(OCC#C)=CC(C(O)=O)=N3)CCOCCOCC2)=CC(OCC#C)=C1)=O
3	O=C([C@@H](NC(N[C@H](C(O)=O)CCC(O)=O)=O)CCCCNC([C@H](CC1=CC2=CC=CC=C2C=C1)NC([C@@H]3CC[C@@H](CNC([C@H](CCCCN4C=C(N=N4)COC5=CC(CN6CCOCCOCCN(CC7=NC(C(O)=O)=CC=C7)CCOCCOCC6)=NC(C(O)=O)=C5)NC([C@H](NC(CCCC8=CC=C(I)C=C8)=O)CCC(O)=O)=O)=O)CC3)=O)=O)O
4	O=C([C@@H](NC(N[C@H](C(O)=O)CCC(O)=O)=O)CCCCNC([C@H](CC1=CC2=CC=CC=C2C=C1)NC([C@@H]3CC[C@@H](CNC([C@H](CCCCN4C=C(N=N4)COC5=CC(CN6CCOCCOCCN(CC7=NC(C(O)=O)=CC(OCC8=CN(CCCC[C@H](NC([C@@H](CCC(O)=O)NC(CCCC9=CC=C(I)C=C9)=O)=O)C(NC[C@H](CC%10)CC[C@@H]%10C(N[C@H](C(NCCCC[C@H](NC(N[C@@H](CCC(O)=O)C(O)=O)=O)C(O)=O)=O)CC%11=CC%12=CC=CC=C%12C=C%11)=O)=O)N=N8)=C7)CCOCCOCC6)=NC(C(O)=O)=C5)NC([C@H](NC(CCCC%13=…
5	IC1=CC=C(CCCC(O)=O)C=C1
6	OC(CCCC1=CC=C([Sn](C)(C)C)C=C1)=O
7	O=C(OC1=CC=C([N+]([O-])=O)C=C1)CCCC2=CC=C([Sn](C)(C)C)C=C2
8	O=C([C@@H](NC(N[C@H](C(O)=O)CCC(O)=O)=O)CCCCNC([C@H](CC1=CC2=CC=CC=C2C=C1)NC([C@H]3CC[C@@H](CNC([C@H](CCCCN=[N+]=[N-])NC([C@H](N)CCC(O)=O)=O)=O)CC3)=O)=O)O
9	O=C([C@@H](NC(N[C@H](C(O)=O)CCC(O)=O)=O)CCCCNC([C@H](CC1=CC2=CC=CC=C2C=C1)NC(C3CC[C@@H](CNC([C@H](CCCCN4C=C(N=N4)COC5=CC(CN6CCOCCOCCN(CC7=NC(C(O)=O)=CC=C7)CCOCCOCC6)=NC(C(O)=O)=C5)NC([C@H](N)CCC(O)=O)=O)=O)CC3)=O)=O)O
10	O=C([C@@H](NC(N[C@H](C(O)=O)CCC(O)=O)=O)CCCCNC([C@H](CC1=CC2=CC=CC=C2C=C1)NC([C@H]3CC[C@@H](CNC([C@H](CCCCN4C=C(N=N4)COC5=CC(CN6CCOCCOCCN(CC7=NC(C(O)=O)=CC=C7)CCOCCOCC6)=NC(C(O)=O)=C5)NC([C@H](NC(CCCC8=CC=C([Sn](C)(C)C)C=C8)=O)CCC(O)=O)=O)=O)CC3)=O)=O)O
11	O=C([C@@H](NC(N[C@H](C(O)=O)CCC(O)=O)=O)CCCCNC([C@H](CC1=CC2=CC=CC=C2C=C1)NC([C@H]3CC[C@@H](CNC([C@H](CCCCN4C=C(N=N4)COC5=CC(CN6CCOCCOCCN(CC7=NC(C(O)=O)=CC(OCC8=CN(CCCC[C@H](NC([C@@H](CCC(O)=O)N)=O)C(NC[C@H](CC9)CC[C@@H]9C(N[C@H](C(NCCCC[C@H](NC(N[C@@H](CCC(O)=O)C(O)=O)=O)C(O)=O)=O)CC%10=CC%11=CC=CC=C%11C=C%10)=O)=O)N=N8)=C7)CCOCCOCC6)=NC(C(O)=O)=C5)NC([C@H](N)CCC(O)=O)=O)=O)CC3)=O)=O)O
12	O=C([C@@H](NC(N[C@H](C(O)=O)CCC(O)=O)=O)CCCCNC([C@H](CC1=CC2=CC=CC=C2C=C1)NC([C@H]3CC[C@@H](CNC([C@H](CCCCN4C=C(N=N4)COC5=CC(CN6CCOCCOCCN(CC7=NC(C(O)=O)=CC(OCC8=CN(CCCC[C@H](NC([C@@H](CCC(O)=O)NC(CCCC9=CC=C([Sn](C)(C)C)C=C9)=O)=O)C(NC[C@H](CC%10)CC[C@@H]%10C(N[C@H](C(NCCCC[C@H](NC(N[C@@H](CCC(O)=O)C(O)=O)=O)C(O)=O)=O)CC%11=CC%12=CC=CC=C%12C=C%11)=O)=O)N=N8)=C7)CCOCCOCC6)=NC(C(O)=O)=C5)NC([C@H](NC…
